# Supplementary material for: A Systematic Review on the Clinical Pharmacokinetics of Cephalexin in Healthy and Diseased Populations
Source: Antibiotics (Basel). 2023 Sep 3;12(9):1402. doi: 10.3390/antibiotics12091402 (PMC10526061; doi:10.3390/antibiotics12091402)
Supplement: Supplementary file 1 [file antibiotics-12-01402-s001.zip]

Archive with 1 entries (1 files):
- antibiotics-2525041-supplementary.pdf
